# Supplementary material for: A Non-Covalent Dimer Formation of Quaternary Ammonium Cation with Unusual Charge Neutralization in Electrospray-Ionization Mass Spectrometry
Source: Molecules. 2021 Sep 28;26(19):5868. doi: 10.3390/molecules26195868 (PMC8511985; doi:10.3390/molecules26195868)
Supplement: Supplementary file 1 [file molecules-26-05868-s001.zip]

Archive with 1 entries (1 files):
- molecules-1358857-supplementary.pdf
